# Supplementary material for: Data sharing practices and data availability upon request differ across scientific disciplines
Source: Sci Data. 2021 Jul 27;8:192. doi: 10.1038/s41597-021-00981-0 (PMC8381906; doi:10.1038/s41597-021-00981-0)
Supplement: Supplementary file 1 — Table S1 [file 41597_2021_981_MOESM1_ESM.xlsx]

## Sheet: Sheet1
Table S1. Selected disciplines (according to Springer Nature), more specific research fields included and keywords for searching articles.
discipline	subdisciplines included	keywords	manual browsing	total number of articles
biomaterials and biotechnology	biomaterials, biotechnology, biological materials	biomaterials, biotechnology, biological materials, polymeric membranes, polymer composites, nanotechnology, nanoparticle, liposome, functional materials, thin films, cell delivery	yes	100
ecology	evolutionary ecology, ecological genetics, ecological modelling, conservation biology, marine biology, macroecology, agroecology, community ecology, climate-change ecology, biogeography, animal physiology, microbial ecology, animal behaviour	ecology, biodiversity, ecosystem, evolution, adaptation	yes	100
forestry	forestry, silviculture, forest ecology	forestry, forest management, forest, silviculture, tree plantation	yes	100
humanities	linguistics, archaeology	language, literature, linguistics, archaeology, archaeological, ancient, prehistory, prehistoric, anthropology	yes	99
materials for energy and catalysis	homogeneous catalysis, heterogeneous catalysis, batteries, solar cells, fuel cells, electrolysis cells	catalysis, battery, solar cell, fuel cell, synthesis	yes	100
microbiology	bacteriology, virology, enzymology, microbial ecology, genomics	microb*, bacter*, virus*, fung*	no	100
optics and photonics	photonics, lasers, spectroscopy, quantum optics, nanooptics, ultrafast optics	optic*, laser, photonics, femtosecond	no	103
psychology	neuroscience, cognitive psychology, health psychology, developmental psychology, physiological psychology, psychiatry	attention, education, learning, learning memory, sociology, social sciences	yes	94
Social sciences	anthropology, law	education, sociology, economy, social sciences, social policy, social change, social problems, welfare, social work, labor policy, poverty, gender equality, legal, legislation, lawful, moral, regulation, economics, international trade, international law, common law	yes	79
