# Supplementary material for: Data sharing practices and data availability upon request differ across scientific disciplines
Source: Sci Data. 2021 Jul 27;8:192. doi: 10.1038/s41597-021-00981-0 (PMC8381906; doi:10.1038/s41597-021-00981-0)
Supplement: Supplementary file 2 — Table S2 [file 41597_2021_981_MOESM2_ESM.xlsx]

## Sheet: Sheet1
Table S2. Best binomial models with modeled probabilities of multinomial variables using logit link function.
A. Initial data availability: contrast between full and no data availability (n=721). Model R2=0.476; Somers' D=0.676.
Effect	Estimate	SE of estimate	Lower CL	Upper CL	Wald statistic	P-value
Intercept	1.10821	0.321716	0.477659	1.73876	11.8659	0.000571724
Period=2010-2019	0.935893	0.103033	0.733951	1.13783	82.5083	<0.001
Data=dataset	-1.2251	0.190205	-1.59789	-0.852305	41.4858	<0.001
Journal=Nature	-0.575119	0.100507	-0.772109	-0.37813	32.7437	<0.001
Field=materials...	-1.52886	0.185441	-1.89232	-1.16541	67.9715	<0.001
Field=psychology	-1.1097	0.148859	-1.40146	-0.81794	55.5724	<0.001
Field=optics...	-0.591823	0.136386	-0.859135	-0.32451	18.8296	<0.001
Field=forestry	-0.516723	0.16499	-0.840097	-0.193349	9.80847	0.0017371
B. Final data availability: contrast between full and no data availability (n=580). Model R2=0.336; Somers' D=0.659.
Effect	Estimate	SE of estimate	Lower CL	Upper CL	Wald statistic	P-value
Intercept	-3.56423	0.482853	-4.5106	-2.61785	54.4881	<0.001
Days back (SQRT)	0.0515054	0.00672679	0.0383211	0.0646897	58.6259	<0.001
Field=materials...	-1.18801	0.195885	-1.57193	-0.80408	36.7821	<0.001
Field=psychology	-0.70761	0.154737	-1.01089	-0.404332	20.9123	<0.001
Data=dataset	-1.15568	0.265061	-1.67519	-0.636169	19.01	<0.001
Field=ecology	-0.512044	0.168876	-0.843035	-0.181052	9.19341	0.00242888
C. Obtaining data upon request: contrast between obtaining and not obtaining data (n=310). Model R2=0.106; Somers' D=0.300.
Effect	Estimate	SE of estimate	Lower CL	Upper CL	Wald statistic	P-value
Intercept	0.511182	0.162779	0.192142	0.830222	9.86182	0.00168744
Period=2010-2019	0.555357	0.123069	0.314147	0.796568	20.3633	<0.001
Field=forestry	-0.305038	0.161569	-0.621707	0.0116306	3.56446	0.0590288
D. Declining the data request: contrast between declining and not declining data (n=310). Model R2=0.221; Somers' D=0.508.
Effect	Estimate	SE of estimate	Lower CL	Upper CL	Wald statistic	P-value
Intercept	0.422856	0.406321	-1.21923	0.373519	1.08305	0.298017
Field=social sciences	-1.09057	0.221188	0.657045	1.52409	24.3097	<0.001
Field=psychology	-0.734112	0.199055	0.343972	1.12425	13.6013	<0.001
Journal=Nature	-0.35087	0.163594	0.0302313	0.671509	4.59999	0.0319722
Field=humanities	-0.667381	0.299019	0.0813145	1.25345	4.98139	0.0256215
Data complexity=high	-0.590689	0.188679	0.220886	0.960493	9.80105	0.00174412
Article access=open	0.36924	0.18348	-0.728854	-0.00962513	4.04984	0.0441754
E. Not responding to the data request: contrast between responding and not responding to data request (n=310). Model R2=0.200; Somers' D=0.429.
Effect	Estimate	SE of estimate	Lower CL	Upper CL	Wald statistic	P-value
Intercept	-0.473064	0.394412	-0.299969	1.2461	1.4386	0.230366
Period=2010-2019	0.406038	0.133223	-0.667149	-0.144926	9.28917	0.00230513
Field=forestry	-0.574958	0.157015	0.267214	0.882703	13.4088	<0.001
Field=social sciences	0.875246	0.314797	-1.49224	-0.258256	7.73037	0.00542996
Field=ecology	-0.526764	0.19922	0.1363	0.917228	6.99144	0.00819006
F. Occurrence of concerns and requests vs. no occurrence (n=188). Model R2=0.142; Somers' D=0.305.
Effect	Estimate	SE of estimate	Lower CL	Upper CL	Wald statistic	P-value
Intercept	-0.513806	0.386992	-1.2723	0.244683	1.76277	0.184279
Article access=open	0.490245	0.228792	0.0418206	0.93867	4.59139	0.032133
Field=humanities	-1.10833	0.355782	-1.80565	-0.411009	9.70441	0.00183826
G. Concern is the study purpose vs. no concern (n=188). Model R2=0.171; Somers' D=0.439.
Effect	Estimate	SE of estimate	Lower CL	Upper CL	Wald statistic	P-value
Intercept	-0.284121	0.494954	-1.25421	0.685971	0.329516	0.565944
Field=humanities	1.36065	0.348766	0.67708	2.04422	15.2203	<0.001
Field=materials...	0.651106	0.256541	0.148295	1.15392	6.44156	0.0111481
Field=ecology	0.811342	0.34274	0.139583	1.4831	5.60374	0.0179222
H. Declining data request because of data loss vs. no decline (n=188). Model R2=0.235; Somers' D=0.403.
Effect	Estimate	SE of estimate	Lower CL	Upper CL	Wald statistic	P-value
Intercept	0.168777	0.316729	-0.452001	0.789555	0.283955	0.59412
Field=social sciences	1.04425	0.316729	0.423468	1.66502	10.87	0.000977349
I. Declining data request because of legal or privacy issues vs. no decline (n=188). Model R2=0.271; Somers' D=0.577.
Effect	Estimate	SE of estimate	Lower CL	Upper CL	Wald statistic	P-value
Intercept	5.47148	1.76014	2.02166	8.92129	9.66305	0.00188011
Days from 2000 (SQRT)	-0.0731613	0.0272074	-0.126487	-0.0198358	7.23084	0.00716618
Field=psychology	0.850649	0.383027	0.0999297	1.60137	4.93221	0.0263606
J. Declining data request because of a lack of time to search vs. no decline (n=188). Model R2=0.357; Somers' D=0.553.
Effect	Estimate	SE of estimate	Lower CL	Upper CL	Wald statistic	P-value
Intercept	9.74124	0.365806	9.02428	10.4582	709.132	<0.001
Period=2010-2019	-0.733169	0.365806	-1.45014	-0.0162017	4.01704	0.0450428
K. Data is available upon request vs. other ways or not at all (n=875). Model R2=0.294; Somers' D=0.663.
Effect	Estimate	SE of estimate	Lower CL	Upper CL	Wald statistic	P-value
Intercept	-1.23576	0.631101	-0.001172	2.4727	3.83418	0.0502175
Days back (SQRT)	-0.0164594	0.00424625	0.00813691	0.0247819	15.0251	<0.001
Field=forestry	-1.0274	0.125569	0.781292	1.27351	66.9451	<0.001
Field=materials...	-0.841319	0.122161	0.601889	1.08075	47.4305	<0.001
Continent=N. America	0.227057	0.0960714	-0.415353	-0.0387605	5.58575	0.0181072
Field=psychology	1.27436	0.507798	-2.26962	-0.279092	6.29797	0.0120876
Field=ecology	0.756697	0.265599	-1.27726	-0.236133	8.11691	0.00438541
